# Supplementary material for: CD-tagging-MS2: detecting allelic expression of endogenous mRNAs and their protein products in single cells
Source: Biol Methods Protoc. 2017 May 12;2(1):bpx004. doi: 10.1093/biomethods/bpx004 (PMC6994078; doi:10.1093/biomethods/bpx004)
Supplement: Supplementary Data [file bpx004_supp.zip]

Archive with 5 entries (4 files):
- bpx004-suppl_data/
- bpx004-suppl_data/Supplementary figures Sheinberger et al.DOCX
- bpx004-suppl_data/Supplementary video 1.avi
- bpx004-suppl_data/supplementary video 2.avi
- bpx004-suppl_data/supplementary video 3.avi
